# Supplementary material for: Engraftment of Bacteria after Fecal Microbiota Transplantation Is Dependent on Both Frequency of Dosing and Duration of Preparative Antibiotic Regimen
Source: Microorganisms. 2021 Jun 29;9(7):1399. doi: 10.3390/microorganisms9071399 (PMC8306289; doi:10.3390/microorganisms9071399)
Supplement: Supplementary file 1 [file microorganisms-09-01399-s001.zip]

Archive with 5 entries (4 files):
- Compiled_supplemental_figures_proofs.pdf
- TableS1.xlsx
- __MACOSX/
- __MACOSX/._Compiled_supplemental_figures_proofs.pdf
- __MACOSX/._TableS1.xlsx
