# Supplementary material for: Engraftment of Bacteria after Fecal Microbiota Transplantation Is Dependent on Both Frequency of Dosing and Duration of Preparative Antibiotic Regimen
Source: Microorganisms. 2021 Jun 29;9(7):1399. doi: 10.3390/microorganisms9071399 (PMC8306289; doi:10.3390/microorganisms9071399)
Supplement: Supplementary file 1 [file microorganisms-09-01399-s001.zip › TableS1.xlsx]

## Sheet: Normalized_3_20215101222
Metabolite name	Donor_rep1	Donor_rep2	Donor_rep3	1711	1712	1713	1715	1714	1726	1727	1728	1729	1730
2-methylbutyrate	0.00521952	0.0055454	0.00528855	0.000269701	0.000329743	0.000106635	7.28381e-05	0.000372102	0.00019234	9.08231e-05	9.44421e-05	0.000108143	0.000446705
Acetate	0.041765	0.0441741	0.0422459	0.0146025	0.00770121	0.00480964	0.0102605	0.0131603	0.00766203	0.00602118	0.00587739	0.00565929	0.0132946
Butyrate	0.0293071	0.0317453	0.0301844	0.00546566	0.0185288	0.0154653	0.00259202	0.0194013	0.0131952	0.00822718	0.00938829	0.00837433	0.0258096
Caproate	0.000147317	0.000165033	0.000160595	2.91201e-05	3.23429e-05	2.2849e-05	2.37384e-05	2.07839e-05	9.80261e-05	4.0581e-05	3.36312e-05	5.78797e-05	0.000139319
Isobutyrate	0.0097886	0.0108846	0.0102439	0.000243171	0.000230803	9.03347e-05	0.000101867	0.000278866	0.000317087	0.000179446	0.000102716	0.000183215	0.000423096
Isovalerate	0.00881506	0.00963231	0.00898116	0.000280395	0.000247151	0.000124486	0.000127196	0.000361167	0.000271078	0.000120289	0.000154093	0.000130278	0.000463048
Propionate	0.0343421	0.0368887	0.0346813	0.00596319	0.00420819	0.00133026	0.00260275	0.0032264	0.00502007	0.00309024	0.00116274	0.00273703	0.00620137
Valerate	0.00934967	0.0102899	0.00942022	0.00040474	0.000285215	9.56064e-05	0.000123267	0.00021357	0.00109337	0.00202949	6.2609e-05	0.000680611	0.00260711
